# Supplementary material for: Differential Regulation of NAPDH Oxidases in Salt-Tolerant Eutrema salsugineum and Salt-Sensitive Arabidopsis thaliana
Source: Int J Mol Sci. 2021 Sep 25;22(19):10341. doi: 10.3390/ijms221910341 (PMC8508936; doi:10.3390/ijms221910341)
Supplement: Supplementary file 1 [file ijms-22-10341-s001.zip]

Archive with 1 entries (1 files):
- ijms-1379613-supplementary.pdf
